# Supplementary material for: Comparison of Two Diet and Exercise Approaches on Weight Loss and Health Outcomes in Obese Women
Source: Int J Environ Res Public Health. 2022 Apr 17;19(8):4877. doi: 10.3390/ijerph19084877 (PMC9032860; doi:10.3390/ijerph19084877)
Supplement: Supplementary file 1 [file ijerph-19-04877-s001.zip]

Archive with 1 entries (1 files):
- IJERPH CWW Article Supplementary Tables 3-31-22.xlsx
