# Supplementary material for: Comparison of Two Diet and Exercise Approaches on Weight Loss and Health Outcomes in Obese Women
Source: Int J Environ Res Public Health. 2022 Apr 17;19(8):4877. doi: 10.3390/ijerph19084877 (PMC9032860; doi:10.3390/ijerph19084877)
Supplement: Supplementary file 1 [file ijerph-19-04877-s001.zip › IJERPH CWW Article Supplementary Tables 3-31-22.xlsx]

## Sheet: S1 - Energy Intake-Exp
Table S1. Energy Intake and Resting Energy Expenditure (REE)
		Weeks
		0				4					6			10				12				16				Effect	p-Level	ηp2
Energy Intake	WW	22.3174	±	6.78727		15.577	±	4.51918	†	15.7046	±	4.35833	†	16.2711	±	4.1163	†	16.576	±	4.52415	†	17.2397	±	4.53769	†	Group	0.501	0.009
(kcals/kg/d)	CV	19.1749	±	5.9868	b	16.5327	±	4.22961	†	15.3391	±	4.30255	†	15.8285	±	4.04277	†	16.8742	±	4.97137		15.6724	±	4.21661	†	Time	0	0.262
																										G x T	0.05	0.049
Carbohydrate	WW	2.2584	±	0.87673		1.6955	±	0.53343	†	1.7263	±	0.4959	†	1.6882	±	0.5459	†	1.7912	±	0.60826	†	1.8871	±	0.49926	†	Group	0.121	0.048
(g/kg/d)	CV	1.942	±	0.88687		1.5841	±	0.6592	†	1.4915	±	0.51187	†	1.5446	±	0.62449	†	1.6837	±	0.68308		1.5168	±	0.67841	†a	Time	0	0.142
																										G x T	0.55	0.015
Protein	WW	0.8603	±	0.23077		0.7945	±	0.23974		0.7658	±	0.23618		0.8535	±	0.25067		0.7978	±	0.22235		0.8044	±	0.21685		Group	0.005	0.151
(g/kg/d)	CV	0.8922	±	0.26666		1.0725	±	0.28263	†a	1.0062	±	0.33008	†a	0.9412	±	0.31008		1.085	±	0.38517	†a	1.0041	±	0.34794	a	Time	0.373	0.021
																										G x T	0.001	0.082
Fat	WW	0.895	±	0.3235		0.4739	±	0.19955	†	0.5091	±	0.21201	†	0.4829	±	0.19007	†	0.5485	±	0.22173	†	0.5872	±	0.24599	†	Group	0.661	0.004
(g/kg/d)	CV	0.7438	±	0.27117	b	0.6234	±	0.18319	†a	0.5217	±	0.16902	†	0.5791	±	0.19339	†b	0.5692	±	0.22172	†	0.5764	±	0.18193	†	Time	0	0.31
																										G x T	0.002	0.084
REE	WW	15.3512	±	2.6258		16.4862	±	2.29462	†	16.4876	±	1.96012	†	17.091	±	1.8423	†	17.3634	±	1.75903	†	17.128	±	2.09012	†	Group	0.351	0.018
kcals/kg/d	CV	15.4099	±	2.13639		16.7608	±	1.76832	†	17.0243	±	1.21632	†	17.5832	±	1.62569	†	17.8752	±	1.6936	†	17.6393	±	1.66207	†	Time	0	0.281
																										G x T	0.898	0.005
Data are expressed as means ± standard deviations for the Curves (CV) and Weight Watchers (WW) groups. General Linear Model analysis revealed overall Wilks' Lambda Time (p<0.001) and Group x Time (p=0.006) effects for energy intake and expenditure variables. Greenhouse-Geisser univariate p-levels are listed for Group (G), Time (T), Group x Time (G x T). Partial ETA squared (ηp2) are presented to …

## Sheet: S2 - IPAQ
Table S2. Physical Activity Data.
		Weeks
		0				4					6			10				12				16				Effect	p-Level	ηp2
Low PA	WW	718.788	±	1190.8		892.115	±	1282.42		1074.4	±	1703.82		1462.15	±	2062.39	†	921.462	±	1319.44		1460.25	±	1897.8	†	Group	0.561	0.008
(MET/min)	CV	1030.11	±	1441.98		1315.66	±	1346.69		1661.29	±	1945.64	†	1254	±	1821.79		1386.87	±	2054.6		1295.63	±	1706.7		Time	0.209	0.033
																										G x T	0.381	0.024
Moderate PA	WW	983.231	±	1370.15		1431.92	±	2453.55		1634.71	±	2173.02		1405.77	±	1761.43		1351.15	±	1425.33		1089.5	±	1451.14		Group	0.84	0.001
(MET/min)	CV	1109.16	±	1538.1		1120.53	±	969.281		1380.66	±	1463.31		1381.58	±	1361.91		1971.05	±	2035.19	†	1376.71	±	1595.82		Time	0.319	0.027
																										G x T	0.532	0.018
Vigorous PA	WW	86.4615	±	177.838		590.769	±	1027.2	†	510.769	±	744.327	†	661.538	±	953.191	†	376.923	±	525.348	†	353.846	±	679.547	†	Group	0	0.248
(MET/min)	CV	483.289	±	881.29	a	1082.11	±	1358.46	†	1145.26	±	701.517	†a	1168.42	±	690.324	†b	856.842	±	316.457	†a	957.895	±	506.399	†a	Time	0.002	0.104
																										G x T	0.914	0.004
Total PA	WW	1734.71	±	2012.28		2900.52	±	3289.76	†	2778.27	±	2724.67	†	3604.73	±	3723.78	†	2622.58	±	2649.3	†	2900.08	±	3092.89	†	Group	0.203	0.037
(MET/min)	CV	2082.87	±	1808.51		3518.29	±	2451.54	†	4187.21	±	2755.82	†b	3804	±	2677.35	†	4214.76	±	3198.38	†b	3707.5	±	2630.62	†	Time	0.003	0.091
																										G x T	0.497	0.019
Data are expressed as means ± standard deviations for the Curves (CV) and Weight Watchers (WW) groups. General Linear Model analysis revealed overall Wilks' Lambda Time (p=0.003) and Group x Time (p=0.563) effects for energy intake and expenditure variables. Greenhouse-Geisser univariate p-levels are listed for Group (G), Time (T), Group x Time (G x T). Partial ETA squared (ηp2) are presented to …

## Sheet: S3 - Body Composition
Table S3. Body Composition.
		Weeks
		0				4					6			10				12				16				Effect	p-Level	ηp2
Body Weight	WW	89.5456	±	13.6337		86.8216	±	13.8197	†	85.7875	±	13.9503	†	84.2389	±	13.8001	†	83.5881	±	13.8443	†	83.383	±	14.3881	†	Group	0.614	0.005
(kg)	CV	90.7508	±	15.6661		88.3352	±	14.4818	†	87.7347	±	14.1046	†	86.364	±	13.5378	†	86.2222	±	13.4395	†	85.8628	±	13.5025	†	Time	0	0.594
																										G x T	0.294	0.025
Fat Mass	WW	37.4456	±	9.14638		37.0225	±	8.73154		36.4859	±	10.0741		35.3479	±	10.4631		34.2811	±	9.46424	†	34.4986	±	10.7035	†	Group	0.757	0.002
(kg)	CV	40.8985	±	10.54		36.9895	±	8.11467	†	36.8365	±	9.99377	†	36.2819	±	8.36442	†	34.2235	±	8.04113	†	34.4546	±	8.53416	†	Time	0	0.202
																										G x T	0.161	0.035
Lean Mass	WW	43.6221	±	8.49401		41.7944	±	7.0421		41.588	±	7.54416		41.2066	±	6.30003	†	41.5556	±	5.95893	†	41.101	±	6.04033	†	Group	0.526	0.008
(kg)	CV	41.8573	±	7.64519		43.4094	±	7.40974		42.927	±	7.2398		42.3848	±	6.84618		44.0133	±	6.89406	†	43.1493	±	6.49915		Time	0.51	0.015
																										G x T	0.044	0.054
Bone Mineral	WW	1723.79	±	263.748		1722.83	±	271.242		1705.38	±	262.678		1705.56	±	258.778		1705.25	±	253.174		1709.32	±	265.97		Group	0.7	0.003
Content (g)	CV	1744.32	±	284.539		1744.66	±	280.515		1734.95	±	284.796		1743.09	±	286.515		1735.69	±	285.212		1746.91	±	302.889		Time	0.314	0.024
																										G x T	0.809	0.008
Body Fat	WW	45.1185	±	7.31563		45.7259	±	5.56843		45.3074	±	7.41635		44.5111	±	7.27944		43.6889	±	5.56157		43.7148	±	6.71495		Group	0.972	0
(%)	CV	48.0625	±	6.54349		44.775	±	4.76146	†	44.7417	±	7.25024		44.85	±	5.62973	†	42.5625	±	5.32678	†	43.3708	±	5.39061	†	Time	0.005	0.086
																										G x T	0.174	0.033
Data are expressed as means ± standard deviations for the Curves (CV) and Weight Watchers (WW) groups. General Linear Model analysis revealed overall Wilks' Lambda Time (p<0.001) and Group x Time (p=0.119) effects for energy intake and expenditure variables. Greenhouse-Geisser univariate p-levels are listed for Group (G), Time (T), Group x Time (G x T). Partial ETA squared (ηp2) are presented to …

## Sheet: S4 - Fitness
Table S4. Fitness Related Variables
		Weeks
		0				16				Effect	p-Level	ηp2	`
Peak VO2	WW	22.6556	±	3.74867		24.8074	±	4.51808	†	Group	0.732	0.002
(ml/kg/min)	CV	22.9525	±	4.23721		25.3042	±	4.44439	†	Time	0	0.533
										G x T	0.742	0.002
Time to Peak	WW	465.63	±	89.4049		508.585	±	70.5165	†	Group	0.723	0.003
(sec)	CV	476.458	±	74.8163		512.9	±	90.7487	†	Time	0	0.3
										G x T	0.708	0.003
1 RM Leg Press	WW	200.18	±	66.745		195.556	±	65.6965		Group	0.883	0
(kg)	CV	196.166	±	57.3759		204.584	±	56.4643		Time	0.654	0.004
										G x T	0.134	0.045
1 RM Bench Press	WW	34.5544	±	9.36651		33.8819	±	8.42153		Group	0.729	0.002
(kg)	CV	34.4283	±	7.68095		35.5633	±	7.04183		Time	0.698	0.003
										G x T	0.128	0.047
Leg Press	WW	1833.51	±	757.648		1887.99	±	695.512		Group	0.646	0.004
Lifting Volume (kg)	CV	1447.94	±	797.193		1813.99	±	1169.89	†	Time	0.796	0.001
										G x T	0.521	0.008
Bench Press	WW	218.929	±	107.182		179.75	±	89.0457	†	Group	0.322	0.02
Lifting Volume (kg)	CV	156.157	±	77.2235		196.355	±	93.8479	†a	Time	0.966	0
										G x T	0.002	0.181
Data are expressed as means ± standard deviations for the Curves (CV) and Weight Watchers (WW) groups. General Linear Model analysis revealed overall Wilks' Lambda Time (p<0.001) and Group x Time (p=0.033) effects for energy intake and expenditure variables. Greenhouse-Geisser univariate p-levels are listed for Group (G), Time (T), Group x Time (G x T). Partial ETA squared (ηp2) are presented to …

## Sheet: S5 - Health Related
Table S5. Health Related Variables
		Weeks
		0				4					6			10				12				16				Effect	p-Level	ηp2
Resting Heart Rate	WW	70.037	±	9.09557		64.8148	±	8.10051	†	67.6667	±	5.82435		69	±	7.07651		65	±	5.41366	†	68	±	8.68686		Group	0.106	0.052
(beats/min)	CV	72.5417	±	8.51076		67.9167	±	8.43861	†	67.2083	±	7.51219	†	66.625	±	9.19741	†	71.3333	±	8.37526		71.5417	±	8.52097		Time	0.013	0.06
																										G x T	0.048	0.046
Resting SBP	WW	118.444	±	9.61703		112.926	±	9.39282	†	117.63	±	6.46974		113.593	±	7.28148	†	114.185	±	6.63346	†	113.185	±	8.69145	†	Group	0.328	0.02
(mmHg)	CV	120.458	±	11.3826		117.167	±	8.58546		114.25	±	10.4725	†	116.708	±	13.3008		117.625	±	9.64957	a	115.458	±	12.5282	†	Time	0.012	0.061
																										G x T	0.119	0.036
Resting DBP	WW	77.9259	±	6.33626		73.6296	±	7.7467	†	75.963	±	5.53646		72.5185	±	7.00753	†	71.2963	±	5.96022	†	73.1852	±	6.49874	†	Group	0.837	0.001
(mmHg)	CV	75.5417	±	8.49542		71.4167	±	8.95358	†b	73.9167	±	7.4712		73.75	±	8.38866		74	±	7.17484		74.0417	±	11.5098		Time	0.005	0.07
																										G x T	0.159	0.032
Waist	WW	36.7241	±	3.38607		36.3574	±	4.46617		35.5593	±	4.29333	†	35.2315	±	4.38639	†	35.0593	±	4.20865	†	34.6093	±	4.19528	†	Group	0.699	0.003
(cm)	CV	37.6917	±	4.83901		36.5708	±	4.4714	†	35.8167	±	4.5748	†	35.5521	±	3.96269	†	35.3292	±	4.077	†	35.2625	±	4.01365	†	Time	0	0.328
																										G x T	0.56	0.015
Hip	WW	47.5481	±	4.01192		46.8278	±	4.23802	†	46.2759	±	4.36063	†	45.55	±	4.38465	†	45.4911	±	4.4554	†	44.6222	±	4.73858	†	Group	0.959	0
(cm)	CV	47.4354	±	4.27379		46.6188	±	4.0499	†	45.7583	±	4.03619	†	45.45	±	3.65983	†	45.5583	±	3.83977	†	45.1417	±	3.65471	†	Time	0	0.476
																										G x T	0.216	0.029
Waist to Hip Ratio	WW	0.7738	±	0.05786		0.776	±	0.05463		0.7683	±	0.0536		0.7731	±	0.05317		0.7707	±	0.05347		0.7761	±	0.05294		Group	0.505	0.009
	CV	0.7931	±	0.05363		0.7834	±	0.05465		0.7818	±	0.0621		0.7816	±	0.05393		0.7747	±	0.05218	†	0.7807	±	0.05763	†	Time	0.273	0.026
																										G x T	0.515	0.016
Data are expressed as means ± standard deviations for the Curves (CV) and Weight Watchers (WW) groups. General Linear Model analysis revealed overall Wilks' Lambda Time (p<0.001) and Group x Time (p=0.007) effects for energy intake and expenditure variables. Greenhouse-Geisser univariate p-levels are listed for Group (G), Time (T), Group x Time (G x T). Partial ETA squared (ηp2) are presented to …
